# Supplementary material for: Predictors and Predictive Score of In-Hospital Mortality in Diabetic Ketoacidosis: A Retrospective Cohort Study
Source: Medicina (Kaunas). 2024 Nov 8;60(11):1833. doi: 10.3390/medicina60111833 (PMC11596054; doi:10.3390/medicina60111833)
Supplement: Supplementary file 1 [file medicina-60-01833-s001.zip]

Archive with 1 entries (1 files):
- medicina-3257074-supplementary.pdf
